# Supplementary material for: The Study of Ice-Binding Protein Oligomeric Complexes
Source: Int J Mol Sci. 2025 Dec 5;26(24):11790. doi: 10.3390/ijms262411790 (PMC12732928; doi:10.3390/ijms262411790)
Supplement: Supplementary file 1 [file ijms-26-11790-s001.zip]

Archive with 1 entries (1 files):
- ijms-4010248-supplementary.pdf
